# Supplementary material for: Norketamine, the Main Metabolite of Ketamine, Induces Mitochondria-Dependent and ER Stress-Triggered Apoptotic Death in Urothelial Cells via a Ca2+-Regulated ERK1/2-Activating Pathway
Source: Int J Mol Sci. 2022 Apr 23;23(9):4666. doi: 10.3390/ijms23094666 (PMC9102902; doi:10.3390/ijms23094666)
Supplement: Supplementary file 1 [file ijms-23-04666-s001.zip]

Archive with 1 entries (1 files):
- ijms-1662967-supplementary.pdf
